# Supplementary material for: A murine neonatal model of necrotizing enterocolitis caused by anemia and red blood cell transfusions
Source: Nat Commun. 2019 Aug 2;10:3494. doi: 10.1038/s41467-019-11199-5 (PMC6677753; doi:10.1038/s41467-019-11199-5)
Supplement: Supplementary file 2 — Source data [file 41467_2019_11199_MOESM2_ESM.xlsx]

## Sheet: Fig1b
Naïve control P2	Naïve control P4	Naïve control P6	Naïve control P8	Naïve control P10		Anemic control P2	Anemic control P4	Anemic control P6	Anemic control P8	Anemic control P10
51	51	51	51	48		51	33	30	30	20
51	51	51	51	42		51	30	27	27	21
51	57	51	51	48		51	39	27	30	21
51	54	51	51	45		51	48	27	18	24
54	51	54	54	48		54	36	30	18	24
51	54	51	51	40		51	39	33	33	18
36	54	36	36	45		45	33	27	30	21
39	48	39	39	41		45	33	27	27	21
51	45	54	54	51		48	39	30	27	20
54	45	51	52	44		45	33	27	24	24
54	51	51	51	50		45	42	33	30	21
48	51	57	57	45		45	42	33	27	21
45	51	54	54	45		36	39	33	30	21
45	54	51	51	48		39	42	39	27	24
54	51	54	54	45		54	42	36	30	24
54	44	54	54	45		51	45	39	30	21
48	51	57	57	45		51	45	33	27	24
45	51	54	54	45		57	36	30	27	21
45	54	51	51	48
54	48	48	48	45
45	45	45	45	45
45	45	45	45	41
45	45	45	45	43
51	45	54	54	51
54	45	51	52	44
54	51	51	51	50
54	48	48	48	45
45	45	45	45	45
45	45	45	45	41
54	45	45	48	44
54	44	54	54	45
54	51	54	54	48
51	54	51	51	40
36	54	36	36	45
39	48	39	39	41
51	45	54	54	51
54	45	51	52	44
54	51	51	51	50
48	51	57	57	45
54	45	51	52	44
54	45	51	52	44
51	45	51	54	51

## Sheet: Fig1c
Naive control	Transfusion control	Anemic control	Anemic, transfused
48	57	20	51
42	51	21	39
48	51	21	39
45	45	24	51
48	48	24	51
40	45	18	45
45	45	21	18
41	45	21	27
51	51	20	21
44	45	24	21
50	51	21	24
45	45	21	24
45	45	21	27
48	51	24	21
45	45	24	27
45	45	21	36
45	51	24	36
45	48	21	24
48	51		33
45	51		24
45	52		21
41
43
51
44
50
45
45
41
44
45
48
40
45
41
51
44
50
45
44
44
51

## Sheet: Fig2b
	Hours elapsed	Naive control	Transfusion control	Anemic control	Anemic-transfused
Naive control	48	0
Naive control	48	0
Naive control	48	0
Naive control	48	0
Naive control	48	0
Naive control	48	0
Naive control	48	0
Naive control	48	0
Naive control	48	0
Naive control	48	0
Naive control	48	0
Naive control	48	0
Naive control	48	0
Naive control	48	0
Naive control	48	0
Naive control	48	0
Naive control	48	0
Naive control	48	0
Naive control	48	0
Naive control	48	0
Naive control	48	0
Naive control	48	0
Naive control	48	0
Naive control	48	0
Naive control	48	0
Naive control	48	0
Naive control	48	0
Naive control	48	0
Naive control	48	0
Naive control	48	0
Naive control	48	0
Naive control	48	0
Naive control	48	0
Naive control	48	0
Naive control	48	0
Naive control	48	0
Naive control	48	0
Naive control	48	0
Naive control	48	0
Naive control	48	0
Naive control	48	0
Naive control	48	0
Transfusion control	48		0
Transfusion control	48		0
Transfusion control	48		0
Transfusion control	48		0
Transfusion control	48		0
Transfusion control	48		0
Transfusion control	48		0
Transfusion control	48		0
Transfusion control	48		0
Transfusion control	48		0
Transfusion control	48		0
Transfusion control	48		0
Transfusion control	48		0
Transfusion control	48		0
Transfusion control	48		0
Transfusion control	48		0
Transfusion control	48		0
Transfusion control	48		0
Transfusion control	48		0
Transfusion control	48		0
Transfusion control	48		0
Anemic control	48			0
Anemic control	48			0
Anemic control	48			0
Anemic control	48			0
Anemic control	48			0
Anemic control	48			0
Anemic control	48			0
Anemic control	48			0
Anemic control	48			0
Anemic control	48			0
Anemic control	48			0
Anemic control	48			0
Anemic control	48			0
Anemic control	48			0
Anemic control	48			0
Anemic control	48			0
Anemic control	48			0
Anemic control	48			0
Anemic-transfused	16				1
Anemic-transfused	18				1
Anemic-transfused	24				1
Anemic-transfused	15				1
Anemic-transfused	16				1
Anemic-transfused	48				0
Anemic-transfused	20				1
Anemic-transfused	48				0
Anemic-transfused	22				1
Anemic-transfused	26				1
Anemic-transfused	28				1
Anemic-transfused	48				0
Anemic-transfused	28				1
Anemic-transfused	48				0
Anemic-transfused	16				1
Anemic-transfused	48				0
Anemic-transfused	24				1
Anemic-transfused	22				1
Anemic-transfused	48				0
Anemic-transfused	48				0
Anemic-transfused	48				0

## Sheet: Fig2c
ILEUM INJURY GRADES						COLON INJURY GRADES
Naive control	Transfusion control	Anemic control	Anemic-transfused			Naive control	Transfusion control	Anemic control	Anemic-transfused
0	0	0	2			0	0	0	2
0	1	0	3			0	1	0	2
0	1	0	3			0	1	0	3
0	0	0	2			0	0	0	2
0	1	0	4			0	1	0	3
0	0	1	2			0	0	1	2
0	0	0	3			0	0	0	3
1	0	0	4			1	0	0	4
0	0	0	4			0	0	0	4
1	0	0	3			1	0	0	3
0	0	0	2			0	0	0	2
0	0	0	2			0	0	0	4
0	0	0	2			0	0	0	3
1	0	1	3			1	0	1	2
0	0	0	2			0	0	0	2
0	0	0	4			0	0	0	3
0	0	0	4			0	0	0	3
0	0	0	2			0	0	0	4
0	0		3			0	0		3
0	0		3			0	0		4
0	0		3			0	0		3
0						0
0						0
0						0
0						0
0						0
0						0
0						0
0						0
0						0
0						0
0						0
0						0
0						0
0						0
0						0
0						0
0						0
0						0
0						0
0						0
0						0

## Sheet: Fig2d
Plasma LPS (LAL assay)
Naive control	Transfusion control	anemic control	Anemic, transfused
0.360924	0.360924	1.00324	41.7289
0.438813	0.438813	1.76155	62.6101
0.810672	0.810672	1.36626	23.2362
0.698761	0.698761	1.44947	38.6942
0.427526	0.427526	1.31128	80.0281
0.686509	0.686509	1.44947	65.3654

## Sheet: Fig3a
FABP2
Naive control	Transfusion control	anemic control	Anemic, transfused
0	2.46328	0	60.8877
0	0	0	8.12897
23.327	23.6932	0.403687	121.411
13.8694	8.28456	0	15.8017
3.25599	0	7.00237	80.1888
0	0	0	31.7644
0	0	0	18.2797
0	0	15.4007	5.85395

## Sheet: Fig3b
FITC-Dextran assay
Naive control	Transfusion control	anemic control	Anemic, transfused
0.009724	0.063389	0.887461	19.8799
0.00822	0.10072	0.542398	8.21093
0.012523	0.040786	2.01193	9.8964
0.011362	0.040383	1.63769	19.3058
0.009064	0.013191	0.120284	17.0937
0.009447	0.016623	1.58313	17.526

## Sheet: Fig3c CXCL2
Plasma CXCL2
Naive control	Transfusion control	anemic control	Anemic, transfused
74.5	85.6	102.2	466.8
72.5	108.6	98.6	644.8
88.6	114.5	84.6	366.4
121.5	85.6	94.8	288.4
118.6	74.8	104.6	648.2
85.6	88.4	112.6	408.6
85.6	101.2	88.4	312.8
108.2	88.4	114.6	284.6

## Sheet: Fig3c CRP
Plasma CRP
Naive control	Transfusion control	anemic control	Anemic, transfused
1.12	1.92	1.67	6.25
1.18	1.26	1.59	5.29
1.26	1.95	1.54	6.84
1.28	2.02	1.87	2.54
1.85	1.65	2.22	2.84
1.59	2.15	1.89	4.58
1.57	2.24	2.45	7.58
1.94	1.24	1.48	9.54

## Sheet: Fig3c SAA
Plasma SAA
Naive control	Transfusion control	anemic control	Anemic, transfused
22.8	45.6	32.2	185.6
45.6	18.6	31.2	244.5
62.5	22.8	52.2	321.5
22.1	27.5	41.6	241.5
18.5	48.9	52.2	258.6
41.2	56.2	48.2	148.5
31.2	42.2	63.28	187.6
11.5	15.2	45.2	222.8

[truncated: 42 more sheets: Fig3d, Fig3e, Fig4b, Fig4c, Fig5a, Fig5c, Fig5d, Fig5e, Fig5f, Fig5g, Fig6a, Fig6b, Fig6c, Fig6d, Fig7b, Fig7c, Fig7e, Fig7f, Fig8a, Fig8b …]
